# Supplementary material for: Antibiotic Resistance, Virulence Genes, and Molecular Diversity of Clinical Klebsiella pneumoniae Isolates from Patients of District Hospital in Central Poland
Source: Pathogens. 2025 Jun 30;14(7):648. doi: 10.3390/pathogens14070648 (PMC12298917; doi:10.3390/pathogens14070648)
Supplement: Supplementary file 1 [file pathogens-14-00648-s001.zip]

Archive with 1 entries (1 files):
- pathogens-3684952-supplementary.pdf
